# Supplementary material for: The effect of a maternal meal on fetal liver blood flow
Source: PLoS One. 2019 Jun 12;14(6):e0216176. doi: 10.1371/journal.pone.0216176 (PMC6561550; doi:10.1371/journal.pone.0216176)
Supplement: S1 Dataset — (ZIP) [file pone.0216176.s002.zip]

Archive with 1 entries (1 files):
- The effect of a maternal meal on fetal liver blood flow.sav
